# Supplementary material for: Identification of Candidate Chemosensory Gene Families by Head Transcriptomes Analysis in the Mexican Fruit Fly, Anastrepha ludens Loew (Diptera: Tephritidae)
Source: Int J Mol Sci. 2022 Sep 11;23(18):10531. doi: 10.3390/ijms231810531 (PMC9500802; doi:10.3390/ijms231810531)
Supplement: Supplementary file 1 [file ijms-23-10531-s001.zip]

Archive with 1 entries (1 files):
- ijms-1878782-supplementary.pdf
